# Supplementary material for: Evidence Supporting Oral Hygiene Management by Owners through a Genetic Analysis of Dental Plaque Bacteria in Dogs
Source: Vet Sci. 2024 Feb 19;11(2):96. doi: 10.3390/vetsci11020096 (PMC10893504; doi:10.3390/vetsci11020096)
Supplement: Supplementary file 1 [file vetsci-11-00096-s001.zip]

Archive with 1 entries (1 files):
- vetsci-2851398-supplementary.pdf
